# Supplementary material for: Relative Importance of Determinants of Changes in Eating Behavior during the Transition to Parenthood: Priorities for Future Research and Interventions
Source: Nutrients. 2021 Jul 15;13(7):2429. doi: 10.3390/nu13072429 (PMC8308599; doi:10.3390/nu13072429)
Supplement: Supplementary file 1 [file nutrients-13-02429-s001.zip]

Archive with 1 entries (1 files):
- nutrients-1284921-supplementary.pdf
